# Supplementary material for: Discovery and fine-mapping of loci associated with MUFAs through trans-ethnic meta-analysis in Chinese and European populations
Source: J Lipid Res. 2017 Apr 28;58(5):974–81. doi: 10.1194/jlr.P071860 (PMC5408616; doi:10.1194/jlr.P071860)
Supplement: Supplemental Data [file 10.1194_P071860_jlr.P071860-2.xlsx]

## Sheet: Supplemental Table S4
Supplemental Table S4. Variants located within predicted regulatory regions and in LD (r² > 0.8) with the SNPs in the 99% trans-ethnic credible sets in ASN
Chr	Pos (hg38)	dbSNP ID	Reference allele	Alternate allele	ASN frequency	EUR frequency	Promoter histone marks	Enhancer histone marks	DNAse	Proteins bound	Motifs changed	RefSeq genes	Variant Function
11	61790354	rs102274	T	C	0.41	0.36					EWSR1-FLI1	C11orf10	intronic
11	61790331	rs102275	T	C	0.41	0.37						C11orf10	intronic
11	61779765	rs108499	C	T	0.4	0.34			MUS		E2F,ERalpha-a,Myb	C11orf9	intronic
11	61853231	rs138194593	CTCTT	C	0.41	0.37		ADRL			Nanog,p300	FADS2	intronic
11	61834986	rs138766446	CCCA	C	0.39	0.28	4 tissues	17 tissues	19 tissues	6 bound proteins	29 altered motifs	FADS2	intronic
11	61853156	rs143352979	7-mer	A	0.42	0.39		ADRL			FAC1,Foxp1	FADS2	intronic
11	61834988	rs149597144	CA	C	0.41	0.32	4 tissues	17 tissues	18 tissues	6 bound proteins	34 altered motifs	FADS2	intronic
11	61830500	rs1535	A	G	0.41	0.36	18 tissues	15 tissues	7 tissues	ERALPHA_A	AIRE,ERalpha-a,Nrf1	FADS2	intronic
11	61776027	rs174528	T	C	0.42	0.39		11 tissues	BLD,GI,MUS	CTCF		C11orf9	intronic
11	61776489	rs174529	T	C	0.42	0.39		13 tissues	6 tissues	CTCF	Egr-1,Roaz,Zbtb3	C11orf9	intronic
11	61779120	rs174530	A	G	0.41	0.39		IPSC, ADRL	IPSC		SP1,ZBTB33,Zic	C11orf9	intronic
11	61781553	rs174533	G	A	0.41	0.36	SKIN	7 tissues	LNG		PU.1	C11orf9	intronic
11	61781986	rs174534	A	G	0.41	0.35		ESDR, HRT, MUS	IPSC,IPSC,SKIN	USF1		C11orf9	intronic
11	61783884	rs174535	T	C	0.41	0.36		7 tissues	ESC,KID,BRN	CTCF	Mrg	C11orf9	synonymous
11	61784455	rs174536	A	C	0.41	0.36		8 tissues	LIV		HEN1,ZBTB7A	C11orf9	intronic
11	61785208	rs174537	G	T	0.41	0.36		ESDR, IPSC, SKIN			HNF4	C11orf9	intronic
11	61792609	rs174538	G	A	0.4	0.33	24 tissues		53 tissues	25 bound proteins	CTCF,Myf,Rad21	C11orf10	5'-UTR
11	61798436	rs174541	T	C	0.41	0.38		ESDR, LIV, BLD	THYM,BLD	POL2	5 altered motifs	FADS2
11	61800281	rs174544	C	A	0.39	0.32		LNG	BLD		Nanog,Nr2f2	FADS1	3'-UTR
11	61801834	rs174545	C	G	0.41	0.36		ESDR, LNG, BLD	IPSC		4 altered motifs	FADS1	3'-UTR
11	61802358	rs174546	C	T	0.41	0.36		ESDR, LNG, BLD	BLD		BDP1,RXRA	FADS1	3'-UTR
11	61803311	rs174547	T	C	0.41	0.36		SKIN, BLD			AIRE,Egr-1	FADS1	intronic
11	61803876	rs174548	C	G	0.39	0.32		BRN, SKIN, BLD	IPSC	POL2	AP-1	FADS1	intronic
11	61803910	rs174549	G	A	0.39	0.32		BRN, SKIN, BLD	IPSC		Evi-1,ZBTB33	FADS1	intronic
11	61804006	rs174550	T	C	0.41	0.36		4 tissues		POL2,POL24H8	ERalpha-a	FADS1	intronic
11	61806212	rs174551	T	C	0.38	0.34		BLD			8 altered motifs	FADS1	intronic
11	61807686	rs174553	A	G,T	0.41	0.36		BLD	MUS,BLD			FADS1	intronic
11	61811991	rs174554	A	G	0.41	0.36		GI, BLD	4 tissues		4 altered motifs	FADS1	intronic
11	61812288	rs174555	T	C	0.39	0.32		5 tissues	IPSC,BLD,LNG		Pou5f1	FADS1	intronic
11	61813163	rs174556	C	T	0.39	0.32		7 tissues	4 tissues	CEBPB	Cphx,Rad21	FADS1	intronic
11	61814184	rs174559	G	A	0.39	0.28	FAT, BRN	11 tissues	7 tissues	POL2,POL24H8	Evi-1,Osf2,SMC3	RP11-467L20.7	intronic
11	61814292	rs174560	T	C	0.39	0.32	FAT, BRN	11 tissues	5 tissues	POL2,POL24H8	Ascl2	RP11-467L20.7	intronic
11	61815236	rs174561	T	C	0.39	0.32	24 tissues	BRST, PLCNT	53 tissues	16 bound proteins	7 altered motifs	MIR1908	intronic
11	61817672	rs174562	A	G	0.41	0.36	19 tissues	14 tissues	11 tissues		Znf143	FADS1
11	61820833	rs174564	A	G	0.41	0.36		12 tissues			4 altered motifs	FADS1
11	61824164	rs174565	C	G	0.41	0.16					9 altered motifs	FADS1
11	61824890	rs174566	A	G	0.41	0.36	SKIN	BLD				FADS1
11	61825533	rs174567	A	G	0.41	0.36					HNF4,RXRA,VDR	FADS1
11	61826344	rs174568	C	T	0.41	0.35		9 tissues	MUS,LIV			FADS1
11	61829740	rs174570	C	T	0.41	0.16	20 tissues	11 tissues	MUS		GCNF	FADS2	intronic
11	61832870	rs174574	A	C	0.59	0.63	BLD	15 tissues	7 tissues	POL2	4 altered motifs	FADS2	intronic
11	61836038	rs174576	C	A	0.41	0.37	BLD	7 tissues	IPSC,BLD		4 altered motifs	FADS2	intronic
11	61837342	rs174577	C	A	0.41	0.37		5 tissues	4 tissues		Zic	FADS2	intronic
11	61838027	rs174578	T	A	0.41	0.37	SPLN	IPSC, BLD		STAT1,STAT2	4 altered motifs	FADS2	intronic
11	61839170	rs174580	A	G	0.41	0.37			BLD		4 altered motifs	FADS2	intronic
11	61839211	rs174581	G	A	0.41	0.37			BLD		VDR	FADS2	intronic
11	61842278	rs174583	C	T	0.42	0.37	BLD	4 tissues	4 tissues	POL2	Nkx2	FADS2	intronic
11	61843278	rs174584	G	A	0.42	0.37		BLD			7 altered motifs	FADS2	intronic
11	61851136	rs174592	A	G	0.42	0.39	BRN	8 tissues	6 tissues		6 altered motifs	FADS2	intronic
11	61852357	rs174594	C	A	0.58	0.61		ADRL, HRT	SKIN		Nanog	FADS2	intronic
11	61853722	rs174598	G	A	0.42	0.34		8 tissues	4 tissues		CTCF,NF-kappaB,Rad21	FADS2	intronic
11	61854084	rs174599	G	C	0.42	0.39		11 tissues	5 tissues		RXRA	FADS2	intronic
11	61854755	rs174600	T	C	0.42	0.34		8 tissues	BLD	POL24H8		FADS2	intronic
11	61855668	rs174601	C	T	0.42	0.4		6 tissues				FADS2	intronic
11	61834987	rs199985711	CCA	C	0.4	0.31	4 tissues	17 tissues	19 tissues	6 bound proteins	33 altered motifs	FADS2	intronic
11	61822009	rs28456	A	G	0.4	0.32					ERalpha-a,TCF11::MafG,ZID	FADS1
11	61827448	rs3834458	CT	C	0.41	0.36	21 tissues	7 tissues	32 tissues	4 bound proteins	4 altered motifs	FADS1
11	61796827	rs4246215	G	T	0.41	0.38		5 tissues	CRVX	CTCF	Nanog	FEN1	3'-UTR
11	61781087	rs509360	A	G	0.42	0.69	SKIN	5 tissues	BRST	POL2,CMYC	GR,RFX5	C11orf9	intronic
11	61824523	rs57668028	GAA	G	0.4	0.31					10 altered motifs	FADS1
11	61828850	rs5792235	CA	C	0.41	0.36	22 tissues	BLD, GI	25 tissues	5 bound proteins	9 altered motifs	FADS1	intronic
11	61811955	rs72643557	C	T	0.58	0		GI, BLD	4 tissues		ERalpha-a,Smad4	FADS1	intronic
11	61852802	rs72643559	T	C	0.57	0		ADRL			Irf,TCF12	FADS2	intronic
11	61856709	rs97384	T	C	0.57	0.6		SKIN, ADRL	ADRL	POL2	10 altered motifs	FADS2	intronic
11	61829161	rs99780	C	T	0.41	0.37	22 tissues	4 tissues	34 tissues	POL2	4 altered motifs	FADS1	intronic
10	100315722	rs603424	G	A	0.07	0.19		6 tissues	CRVX,SKIN		4 altered motifs	PKD2L1	intronic
2	27508073	rs1260326	T	C	0.44	0.59		LIV			NRSF	GCKR	missense
2	27525757	rs1260333	A	G	0.44	0.55					12 altered motifs	2.1kb 3' of GCKR
2	27525730	rs1260334	C	A	0.45	0.57					8 altered motifs	2kb 3' of GCKR
2	27526037	rs1313566	G	A	0.44	0.56					NF-E2	2.3kb 3' of GCKR
2	27527676	rs199682409	A	AAG	0.4	0.5		6 tissues			5 altered motifs	4kb 3' of GCKR
2	27527677	rs200747666	A	AG	0.4	0.5		6 tissues			HMG-IY,Pou2f2,TATA	4kb 3' of GCKR
2	27527678	rs200826320	AT	A	0.4	0.49		6 tissues			HMG-IY,Pou2f2,TATA	4kb 3' of GCKR
2	27527679	rs2911711	T	A	0.4	0.5		6 tissues			TATA	4kb 3' of GCKR
2	27527678	rs2950835	A	G	0.4	0.5		6 tissues			SRF,TATA	4kb 3' of GCKR
2	27512105	rs6547692	G	A	0.44	0.55					LBP-1	GCKR	intronic
2	27519736	rs780093	T	C	0.44	0.59	GI	LIV			INSM1	GCKR	intronic
2	27518370	rs780094	T	C	0.44	0.59		LIV, BLD	LIV	FOXA2,MAFK,RXRA	9 altered motifs	GCKR	intronic
2	27518238	rs780095	A	G	0.44	0.56		LIV		FOXA2,RXRA	Maf,NRSF,Smad	GCKR	intronic
2	27518205	rs780096	C	G	0.44	0.56		LIV		RXRA	Pax-4	GCKR	intronic

## Sheet: Supplemental Table S5
Supplemental Table S5. Variants located within predicted regulatory regions and in LD (r² > 0.8) with the SNPs in the 99% trans-ethnic credible sets in EUR
Chr	Pos (hg38)	dbSNP ID	Reference allele	Alternate allele	ASN frequency	EUR frequency	Promoter histone marks	Enhancer histone marks	DNAse	Proteins bound	Motifs changed	RefSeq genes	Variant Function
11	61790354	rs102274	T	C	0.41	0.36					EWSR1-FLI1	C11orf10	intronic
11	61790331	rs102275	T	C	0.41	0.37						C11orf10	intronic
11	61779765	rs108499	C	T	0.4	0.34			MUS		E2F,ERalpha-a,Myb	C11orf9	intronic
11	61834988	rs149597144	CA	C	0.41	0.32	4 tissues	17 tissues	18 tissues	6 bound proteins	34 altered motifs	FADS2	intronic
11	61830500	rs1535	A	G	0.41	0.36	18 tissues	15 tissues	7 tissues	ERALPHA_A	AIRE,ERalpha-a,Nrf1	FADS2	intronic
11	61776027	rs174528	T	C	0.42	0.39		11 tissues	BLD,GI,MUS	CTCF		C11orf9	intronic
11	61776489	rs174529	T	C	0.42	0.39		13 tissues	6 tissues	CTCF	Egr-1,Roaz,Zbtb3	C11orf9	intronic
11	61779120	rs174530	A	G	0.41	0.39		IPSC, ADRL	IPSC		SP1,ZBTB33,Zic	C11orf9	intronic
11	61781553	rs174533	G	A	0.41	0.36	SKIN	7 tissues	LNG		PU.1	C11orf9	intronic
11	61781986	rs174534	A	G	0.41	0.35		ESDR, HRT, MUS	IPSC,IPSC,SKIN	USF1		C11orf9	intronic
11	61783884	rs174535	T	C	0.41	0.36		7 tissues	ESC,KID,BRN	CTCF	Mrg	C11orf9	synonymous
11	61784455	rs174536	A	C	0.41	0.36		8 tissues	LIV		HEN1,ZBTB7A	C11orf9	intronic
11	61785208	rs174537	G	T	0.41	0.36		ESDR, IPSC, SKIN			HNF4	C11orf9	intronic
11	61792609	rs174538	G	A	0.4	0.33	24 tissues		53 tissues	25 bound proteins	CTCF,Myf,Rad21	C11orf10	5'-UTR
11	61798436	rs174541	T	C	0.41	0.38		ESDR, LIV, BLD	THYM,BLD	POL2	5 altered motifs	FADS2
11	61800281	rs174544	C	A	0.39	0.32		LNG	BLD		Nanog,Nr2f2	FADS1	3'-UTR
11	61801834	rs174545	C	G	0.41	0.36		ESDR, LNG, BLD	IPSC		4 altered motifs	FADS1	3'-UTR
11	61802358	rs174546	C	T	0.41	0.36		ESDR, LNG, BLD	BLD		BDP1,RXRA	FADS1	3'-UTR
11	61803311	rs174547	T	C	0.41	0.36		SKIN, BLD			AIRE,Egr-1	FADS1	intronic
11	61803876	rs174548	C	G	0.39	0.32		BRN, SKIN, BLD	IPSC	POL2	AP-1	FADS1	intronic
11	61803910	rs174549	G	A	0.39	0.32		BRN, SKIN, BLD	IPSC		Evi-1,ZBTB33	FADS1	intronic
11	61804006	rs174550	T	C	0.41	0.36		4 tissues		POL2,POL24H8	ERalpha-a	FADS1	intronic
11	61806212	rs174551	T	C	0.38	0.34		BLD			8 altered motifs	FADS1	intronic
11	61807686	rs174553	A	G,T	0.41	0.36		BLD	MUS,BLD			FADS1	intronic
11	61811991	rs174554	A	G	0.41	0.36		GI, BLD	4 tissues		4 altered motifs	FADS1	intronic
11	61812288	rs174555	T	C	0.39	0.32		5 tissues	IPSC,BLD,LNG		Pou5f1	FADS1	intronic
11	61813163	rs174556	C	T	0.39	0.32		7 tissues	4 tissues	CEBPB	Cphx,Rad21	FADS1	intronic
11	61814184	rs174559	G	A	0.39	0.28	FAT, BRN	11 tissues	7 tissues	POL2,POL24H8	Evi-1,Osf2,SMC3	RP11-467L20.7	intronic
11	61814292	rs174560	T	C	0.39	0.32	FAT, BRN	11 tissues	5 tissues	POL2,POL24H8	Ascl2	RP11-467L20.7	intronic
11	61815236	rs174561	T	C	0.39	0.32	24 tissues	BRST, PLCNT	53 tissues	16 bound proteins	7 altered motifs	MIR1908	intronic
11	61817672	rs174562	A	G	0.41	0.36	19 tissues	14 tissues	11 tissues		Znf143	FADS1
11	61820833	rs174564	A	G	0.41	0.36		12 tissues			4 altered motifs	FADS1
11	61824890	rs174566	A	G	0.41	0.36	SKIN	BLD				FADS1
11	61825533	rs174567	A	G	0.41	0.36					HNF4,RXRA,VDR	FADS1
11	61826344	rs174568	C	T	0.41	0.35		9 tissues	MUS,LIV			FADS1
11	61832870	rs174574	A	C	0.59	0.63	BLD	15 tissues	7 tissues	POL2	4 altered motifs	FADS2	intronic
11	61836038	rs174576	C	A	0.41	0.37	BLD	7 tissues	IPSC,BLD		4 altered motifs	FADS2	intronic
11	61837342	rs174577	C	A	0.41	0.37		5 tissues	4 tissues		Zic	FADS2	intronic
11	61838027	rs174578	T	A	0.41	0.37	SPLN	IPSC, BLD		STAT1,STAT2	4 altered motifs	FADS2	intronic
11	61839170	rs174580	A	G	0.41	0.37			BLD		4 altered motifs	FADS2	intronic
11	61839211	rs174581	G	A	0.41	0.37			BLD		VDR	FADS2	intronic
11	61842278	rs174583	C	T	0.42	0.37	BLD	4 tissues	4 tissues	POL2	Nkx2	FADS2	intronic
11	61843278	rs174584	G	A	0.42	0.37		BLD			7 altered motifs	FADS2	intronic
11	61851136	rs174592	A	G	0.42	0.39	BRN	8 tissues	6 tissues		6 altered motifs	FADS2	intronic
11	61852357	rs174594	C	A	0.58	0.61		ADRL, HRT	SKIN		Nanog	FADS2	intronic
11	61854084	rs174599	G	C	0.42	0.39		11 tissues	5 tissues		RXRA	FADS2	intronic
11	61855668	rs174601	C	T	0.42	0.4		6 tissues				FADS2	intronic
11	61822009	rs28456	A	G	0.4	0.32					ERalpha-a,TCF11::MafG,ZID	FADS1
11	61827448	rs3834458	CT	C	0.41	0.36	21 tissues	7 tissues	32 tissues	4 bound proteins	4 altered motifs	FADS1
11	61796827	rs4246215	G	T	0.41	0.38		5 tissues	CRVX	CTCF	Nanog	FEN1	3'-UTR
11	61824523	rs57668028	GAA	G	0.4	0.31					10 altered motifs	FADS1
11	61828850	rs5792235	CA	C	0.41	0.36	22 tissues	BLD, GI	25 tissues	5 bound proteins	9 altered motifs	FADS1	intronic
11	61856709	rs97384	T	C	0.57	0.6		SKIN, ADRL	ADRL	POL2	10 altered motifs	FADS2	intronic
11	61829161	rs99780	C	T	0.41	0.37	22 tissues	4 tissues	34 tissues	POL2	4 altered motifs	FADS1	intronic
10	100315722	rs603424	G	A	0.07	0.19		6 tissues	CRVX,SKIN		4 altered motifs	PKD2L1	intronic
2	27508073	rs1260326	T	C	0.44	0.59		LIV			NRSF	GCKR	missense
2	27525757	rs1260333	A	G	0.44	0.55					12 altered motifs	2.1kb 3' of GCKR
2	27525730	rs1260334	C	A	0.45	0.57					8 altered motifs	2kb 3' of GCKR
2	27526037	rs1313566	G	A	0.44	0.56					NF-E2	2.3kb 3' of GCKR
2	27527676	rs199682409	A	AAG	0.4	0.5		6 tissues			5 altered motifs	4kb 3' of GCKR
2	27527677	rs200747666	A	AG	0.4	0.5		6 tissues			HMG-IY,Pou2f2,TATA	4kb 3' of GCKR
2	27527678	rs200826320	AT	A	0.4	0.49		6 tissues			HMG-IY,Pou2f2,TATA	4kb 3' of GCKR
2	27527679	rs2911711	T	A	0.4	0.5		6 tissues			TATA	4kb 3' of GCKR
2	27527678	rs2950835	A	G	0.4	0.5		6 tissues			SRF,TATA	4kb 3' of GCKR
2	27512105	rs6547692	G	A	0.44	0.55					LBP-1	GCKR	intronic
2	27530004	rs6753534	C	T	0.42	0.56			SKIN			6.3kb 3' of GCKR
2	27519736	rs780093	T	C	0.44	0.59	GI	LIV			INSM1	GCKR	intronic
2	27518370	rs780094	T	C	0.44	0.59		LIV, BLD	LIV	FOXA2,MAFK,RXRA	9 altered motifs	GCKR	intronic
2	27518238	rs780095	A	G	0.44	0.56		LIV		FOXA2,RXRA	Maf,NRSF,Smad	GCKR	intronic
2	27518205	rs780096	C	G	0.44	0.56		LIV		RXRA	Pax-4	GCKR	intronic

## Sheet: Supplemental Table S9
Supplemental Table S9. Associations of identified loci with type 2 diabetes
SNP	CHROMOSOME	POSITION	RISK_ALLELE	OTHER_ALLELE	P_VALUE	OR	OR_95L	OR_95U	N_CASES	N_CONTROLS
rs780094	2	27594741	C	T	0.025	1.04	1	1.08	12171	56862
rs780093	2	27596107	C	T	0.086	1.03	1	1.07	9580	53810
rs603424	10	102065469	A	G	0.88	1	0.96	1.05	11149	55787
rs174528	11	61300075	T	C	0.0031	1.06	1.02	1.1	9580	53810
rs102275	11	61314379	T	C	0.0024	1.06	1.02	1.1	9580	53810
rs174601	11	61379716	C	T	0.0017	1.07	1.02	1.11	9580	53810
rs12579775	12	6955432	G	A	0.38	1.03	0.97	1.08	12171	56862
rs10883511	10	102289397	A	G	0.35	1.02	0.98	1.07	9580	53810

## Sheet: Supplemental Table S10
Supplemental Table S10. Associations of identified loci with body mass index
SNP	A1	A2	Freq1.Hapmap	b	se	p	N
rs102275	C	T	0.3667	0.0025	0.0031	0.4201	339137
rs12579775	A	G	0.0667	0.01	0.0063	0.1124	224388
rs174528	C	T	0.4	0.0021	0.0031	0.4927	338112
rs174601	T	C	0.3833	0.0038	0.0032	0.232	336776
rs603424	G	A	0.8	0.0014	0.004	0.7195	326804
rs780093	T	C	0.3833	-0.012	0.003	7.641e-05	338180
rs780094	T	C	0.3833	-0.0121	0.003	6.98e-05	339056
rs10883511	G	A	0.1667	-0.006	0.0045	0.1824	235308

## Sheet: Supplemental Table S11
Supplemental Table S11. Associations of identified loci with coronary artery disease
SNP	chr_pos_.b36.	reference_allele	other_allele	ref_allele_frequency	pvalue	het_pvalue	log_odds	log_odds_se	N_case	N_control	model
rs780094	chr2:27594741	C	T	0.622116	0.28514	0.356158	-0.0153692	0.0143793	21541	59202	FE
rs780093	chr2:27596107	C	T	0.624508	0.12664	0.185854	-0.0220776	0.0144536	20461	61287	FE
rs603424	chr10:102065469	G	A	0.857203	0.0236649	0.1003	-0.0514109	0.0227228	15642	51322	FE
rs174528	chr11:61300075	C	T	0.399844	0.625263	0.714913	-0.0072308	0.0148048	19363	60632	FE
rs102275	chr11:61314379	C	T	0.372473	0.641331	0.565492	-0.0068016	0.0146008	20333	58598	FE
rs174601	chr11:61379716	C	T	0.615706	0.785086	0.53021	0.0047409	0.0173851	13090	53047	FE
rs12579775	chr12:6955432	G	A	0.872696	0.825616	0.903925	-0.0051006	0.0231503	21552	59356	FE
rs10883511	chr10:102289397	G	A	0.199012	0.330246	0.72362	0.0172776	0.0177457	19568	60201	FE
